# Supplementary material for: Temporal Trends in Renal Replacement Therapy in Community-Based People with or without Type 2 Diabetes: The Fremantle Diabetes Study
Source: J Clin Med. 2022 Jan 28;11(3):695. doi: 10.3390/jcm11030695 (PMC8837160; doi:10.3390/jcm11030695)
Supplement: Supplementary file 1 [file jcm-11-00695-s001.zip]

Archive with 1 entries (1 files):
- jcm-1525723-supplementary.pdf
